# Supplementary material for: Process Optimization and Quality Characterization of Indocalamus latifolius Leaf–White Tea
Source: Foods. 2026 May 11;15(10):1676. doi: 10.3390/foods15101676 (PMC13205205; doi:10.3390/foods15101676)
Supplement: Supplementary file 1 [file foods-15-01676-s001.zip]

Archive with 4 entries (3 files):
- foods-4230532-supplementary/
- foods-4230532-supplementary/Supplementary Figures.pdf
- foods-4230532-supplementary/Table S1 Information on 62 differential non-volatile metabolites.xlsx
- foods-4230532-supplementary/Table S2 Information on 68 differential volatile metabolites.xlsx
