# Supplementary material for: Process Optimization and Quality Characterization of Indocalamus latifolius Leaf–White Tea
Source: Foods. 2026 May 11;15(10):1676. doi: 10.3390/foods15101676 (PMC13205205; doi:10.3390/foods15101676)
Supplement: Supplementary file 1 [file foods-15-01676-s001.zip › foods-4230532-supplementary/Table S1 Information on 62 differential non-volatile metabolites.xlsx]

## Sheet: Sheet1
name	mz	rt	ppm	formula	KEGG	D_Mean	D_Median	D_RSD	A_Mean	A_Median	A_RSD	FC	log2FC	P.value	-log10(P.value)	FDR	VIP	posneg
DL-Malic acid	152.057	53.1	1.657	C4H6O5	C00149	4.89497e+07	4.48957e+07	45.98	9.2419e+06	9.6459e+06	9.43	5.3	2.41	0.0044068	2.36	0.0450604	1.54697	pos
3-Decenoic acid	153.076	411.6	4.465	C10H18O2		1.9401e+07	2.05163e+07	25.6	3.26202e+06	3.28623e+06	6.44	5.95	2.57	0.000409257	3.39	0.0106777	1.60939	pos
Nookatone	219.175	350.5	1.22	C15H22O	C17914	2.36902e+07	2.36414e+07	3	1.04122e+07	10249285	13.83	2.28	1.19	0.000523892	3.28	0.0121717	1.60575	pos
2-Tetradecanone	230.248	300.3	0.307	C14H28O		7.22532e+07	7.10382e+07	6.38	2.80519e+07	2.80534e+07	4.33	2.58	1.36	2.82783e-05	4.55	0.00272755	1.62937	pos
Artemisinin	239.164	305.1	1.098	C15H22O5	C09538	2.60729e+07	2.24587e+07	30.67	9.86835e+06	1.01357e+07	12.67	2.64	1.4	0.00664184	2.18	0.0592937	1.52634	pos
geranylhydroquinone	247.167	400.2	9.093	C16H22O2	C10793	4.51906e+07	4.53706e+07	2.21	1.33889e+07	1.35271e+07	5.74	3.38	1.75	4.44368e-06	5.35	0.00110972	1.63362	pos
16-Hydroxyhexadecanoic acid	255.232	352.8	1.004	C16H32O3	C18218	4.15157e+07	4.29694e+07	50.08	6.64075e+06	6.09219e+06	32.19	6.25	2.64	0.00944705	2.02	0.0746442	1.50482	pos
Kinsenoside	265.085	43.6	3.081	C10H16O8		2.67464e+06	2.58201e+06	14.36	368797	332591	49.07	7.25	2.86	0.00234463	2.63	0.0301876	1.57141	pos
Thiamine	266.123	50.2	7.367	C12H17N4OS	C00378	2.66848e+08	2.67909e+08	8.07	5.67784e+08	5.70953e+08	2.74	0.47	-1.09	0.000106388	3.97	0.00511685	1.62266	pos
Vestitol	273.112	233.7	0.109919	C16H16O4	C10540	1.55037e+07	1.7114e+07	21.85	4.3897e+06	4.48366e+06	6.39	3.53	1.82	0.00091207	3.04	0.0168241	1.5959	pos
Hexadecanedioic acid	304.264	340.1	0.071	C16H30O4	C19615	2.75711e+07	2.68037e+07	5.76	1.0039e+07	1.0225e+07	21.11	2.75	1.46	0.00139653	2.85	0.021745	1.58634	pos
Alphitonin	305.065	185.8	1.235	C15H12O7	C22552	8.79815e+06	9.71438e+06	24.16	1.76076e+06	1.83844e+06	21.04	5	2.32	0.00126952	2.9	0.0208786	1.58865	pos
Formononetin	307.168	84	9.46263	C16H12O4	C00858	1.28129e+07	1.25445e+07	7.43	2.64091e+07	2.72683e+07	8.37	0.49	-1.04	0.000374921	3.43	0.0100981	1.61053	pos
Etiocholanolone	308.295	424.8	0.4	C19H30O2	C04373	1.22619e+07	1.46389e+07	43.41	817938	529788	82.57	14.99	3.91	0.00676846	2.17	0.0598573	1.52523	pos
beta-Glucogallin	315.071	155.6	0.46	C13H16O10	C01158	2.0654e+08	2.16444e+08	22.27	5.88827e+08	5.79852e+08	2.98	0.35	-1.51	0.0146846	1.83	0.10005	1.58515	pos
Floionolic acid	315.253	315.4	0.0887538	C18H36O5	C19621	1.54266e+07	1.53299e+07	12.99	7.30215e+06	7.35756e+06	13.93	2.11	1.08	0.0025002	2.6	0.0314	1.56919	pos
FA 18_1;O	316.285	317.3	0.611	C18H34O3	C19418	3.32948e+07	3.40244e+07	14.77	1.51749e+08	1.84701e+08	50.55	0.22	-2.19	0.0214086	1.67	0.128749	1.4369	pos
Gibberellin A98	319.187	75.2	11.8301	C20H26O6		1.16941e+07	1.20845e+07	7.38	5.59038e+06	5.50115e+06	6.8	2.09	1.06	0.000225541	3.65	0.00770392	1.61635	pos
Oryzalexin A	320.259	310.5	0.332793	C20H30O2	C09148	1.1108e+08	1.10285e+08	5.26	1.46383e+07	9.39714e+06	87.63	7.59	2.92	0.0449394	1.35	0.205054	1.49672	pos
Gibberellin A5	331.153	224.6	1.79	C19H22O5	C11871	9.63328e+07	9.49188e+07	3.35	2.40721e+07	2.43093e+07	2.25	4	2	4.72347e-07	6.33	0.000575481	1.63554	pos
Gibberellin A1	349.16	74.1	13.0508	C19H24O6		1.22959e+07	1.07697e+07	39.16	8.00539e+07	9.41791e+07	64.4	0.15	-2.7	0.0394747	1.4	0.190488	1.36328	pos
Prostaglandin E2	353.232	320	0.676	C20H32O5	C00584	1.48187e+07	1.48984e+07	1.12	3.29114e+07	3.07999e+07	14.77	0.45	-1.15	0.0103576	1.98	0.0788413	1.6017	pos
Lathosterol	369.347	354.5	11.528	C27H46O	C01189	2.04929e+06	2.06796e+06	7.82	5.23846e+06	5.42384e+06	7.93	0.39	-1.35	0.000136816	3.86	0.00580488	1.62084	pos
Lobeline	376.306	272.2	9.78	C22H27NO2	C07475	6.32311e+06	6.08581e+06	10.77	2.48718e+07	2.53201e+07	12.59	0.25	-1.98	0.000140449	3.85	0.00584575	1.6206	pos
(-)-cis-Rotenolone	393.132	276.8	0.909667	C23H22O7	C10464	4.19905e+06	4.1732e+06	2.9	8.77856e+06	8.38842e+06	11.03	0.48	-1.06	0.00033765	3.47	0.009532	1.6119	pos
Solanocardinol	415.325	348.7	9.262	C27H45NO3		5.20206e+06	5.27438e+06	22.81	2.06005e+07	1.94816e+07	24.89	0.25	-1.99	0.00217391	2.66	0.0288066	1.57387	pos
Maslinic acid	455.132	267	4.069	C30H48O4	C16939	4.98888e+07	5.01788e+07	4.38	2.22788e+07	2.23637e+07	4.96	2.24	1.16	3.02641e-05	4.52	0.00272924	1.62908	pos
Geranyl arabinopyranosyl-glucoside	466.264	246.9	1.203	C21H36O10		1.11599e+08	1.28673e+08	28.05	4.59154e+08	4.53101e+08	8.88	0.24	-2.04	0.00153509	2.81	0.0229662	1.58372	pos
Dihydrofolic acid	482.258	222.9	9.79555	C19H21N7O6	C00415	1.2913e+08	1.29579e+08	13.48	3.86712e+07	4.32444e+07	23.8	3.34	1.74	0.00195457	2.71	0.0274105	1.57701	pos
3,5-CQA	517.134	226.2	0.864	C25H24O12		1.53964e+07	1.81844e+07	37.77	6.9404e+07	6.20296e+07	34.13	0.22	-2.17	0.00868726	2.06	0.0709514	1.51038	pos
Leukotriene F4	551.428	417.7	7.219	C28H44N2O8S	C06462	7.32072e+07	7.43974e+07	13.09	2.17817e+08	2.23673e+08	10.42	0.34	-1.57	0.000376366	3.42	0.0100981	1.61043	pos
Rubixanthin	553.438	343.4	3.558	C40H56O	C08611	6.82279e+07	5.99847e+07	61.45	1.73345e+07	1.77476e+07	31.14	3.94	1.98	0.0391271	1.41	0.189027	1.36459	pos
Acrovestone	577.275	316.3	3.246	C32H42O8	C09916	6.39981e+07	7.26164e+07	46.61	1.69102e+07	1.95004e+07	48.13	3.78	1.92	0.0464191	1.33	0.20834	1.33936	pos
2-Phenylethanol	121.028	214.3	9.098	C8H10O	C05853	3.09665e+08	2.95812e+08	11.36	1.38533e+08	1.2686e+08	16.46	2.24	1.16	0.001924	2.72	0.0302956	1.60424	neg
Taurine	124.015	48.6	14.533	C2H7NO3S	C00245	6.06624e+06	6.06726e+06	10.53	1.64631e+07	1.61094e+07	4.37	0.37	-1.44	0.000109781	3.96	0.00696772	1.64992	neg
Deoxycarnitine	144.102	99.3	8.30371	C7H15NO2		612114	595148	10.71	243509	206333	37.18	2.51	1.33	0.0105165	1.98	0.0883474	1.52238	neg
Epsilon-caprolactam	158.082	87.5	3.563	C6H11NO	C06593	5.23467e+07	5.22497e+07	20.22	6.39118e+06	8.72945e+06	68.99	8.19	3.03	0.0213255	1.67	0.138658	1.4621	neg
Vanillic acid	167.033	234.9	11.856	C8H8O4	C06672	6.05531e+07	6.44204e+07	12.08	3.02213e+08	3.10828e+08	5.23	0.2	-2.32	3.36365e-05	4.47	0.00352576	1.65649	neg
4-Hydroxybenzaldehyde	183.028	193.2	11.4528	C7H6O2	C00633	1.26327e+10	1.32372e+10	11.03	3.15353e+10	3.15936e+10	0.9	0.4	-1.32	0.00487547	2.31	0.053852	1.64711	neg
Tryptophan	203.082	127.8	3.431	C11H12N2O2	C00806	9.22067e+08	9.4117e+08	3.94	3.0784e+08	3.1237e+08	16.54	3	1.58	0.000383231	3.42	0.0119774	1.6377	neg
Shikomol	207.066	299.5	2.799	C10H10O2	C10472	1.06021e+07	1.16614e+07	19.62	3.59206e+07	3.62081e+07	3.11	0.3	-1.76	0.00839358	2.08	0.0759988	1.63257	neg
FA 12_3;O2	225.113	89.4	3.227	C12H18O4	C21385	1.22822e+08	1.2193e+08	11.04	4.95673e+08	4.8097e+08	9	0.25	-2.01	6.85338e-05	4.16	0.00518782	1.65306	neg
Atractylenolide III	247.134	368.1	0.65	C15H20O3		6.57629e+06	6.29757e+06	7.36	3.13046e+06	2.81915e+06	42.35	2.1	1.07	0.0312825	1.5	0.1775	1.41748	neg
Genkwanin	283.266	364.7	6.569	C16H12O5	C10046	2.49102e+07	2.37673e+07	8.58	1.21459e+07	1.31061e+07	22.4	2.05	1.04	0.0074962	2.13	0.0706064	1.54534	neg
Maesopsin	287.055	223.7	2.469	C15H12O6	C22553	4.43227e+07	4.52269e+07	18.97	1.74483e+07	1.64352e+07	12.39	2.54	1.34	0.0022104	2.66	0.0329893	1.60006	neg
Uridine 5'-monophosphate	323.027	44.3	4.92	C9H13N2O9P	C00105	1.71997e+07	1.00126e+07	72.85	8.70377e+07	7.80198e+07	26.76	0.2	-2.34	0.0130285	1.89	0.100559	1.50682	neg
(S)-4',5,7-Trihydroxy-6-prenylflavanone	339.199	344.9	7.201	C20H20O5	C09832	8.21145e+07	8.23243e+07	1.55	1.3731e+07	1.42754e+07	7.59	5.98	2.58	2.54499e-06	5.59	0.00108	1.66206	neg
Usnic acid	343.065	49.6	6.9	C18H16O7	C10101	8.08784e+09	7.72929e+09	11.76	1.5912e+09	1.31007e+09	32.31	5.08	2.35	0.000898687	3.05	0.0189644	1.62317	neg
2-Hydroxy-6-pentadecylbenzoic acid	347.18	282.2	18.11	C22H36O3	C10759	9.92282e+06	9.96526e+06	14.97	2.53829e+06	3.13071e+06	46.66	3.91	1.97	0.0138814	1.86	0.104658	1.50085	neg
Prostaglandin E1	353.233	360.3	0.184	C20H34O5	C04741	2.22967e+06	2.13223e+06	9.44	934702	993796	12.63	2.39	1.25	0.000712948	3.15	0.0171348	1.62788	neg
3-O-Feruloylquinic acid	367.103	106.1	0.135	C17H20O9	C02572	1.45918e+07	1.53124e+07	13.2	9.28028e+07	9.06195e+07	4.71	0.16	-2.67	2.43495e-05	4.61	0.00282969	1.65739	neg
D-Pinitol	387.146	57.7	11.8621	C7H14O6	C06352	1.4227e+07	1.3667e+07	11.47	4.68863e+06	4.65773e+06	5.29	3.03	1.6	0.000102152	3.99	0.00674283	1.65069	neg
Patuletin	393.045	206.1	3.13903	C16H12O8	C10118	4.37712e+07	4.35037e+07	7.26	9.86198e+07	9.64076e+07	14.66	0.44	-1.17	0.00100139	3	0.0203509	1.62135	neg
Chelirubine	423.093	173.2	7.94431	C21H16NO5+	C06327	1.7125e+07	1.63523e+07	7.87	5.82867e+06	5.8572e+06	1.47	2.94	1.55	1.86902e-05	4.73	0.00262923	1.65843	neg
Resveratrol	455.154	191.9	9.4386	C14H12O3	C03582	9.40001e+06	9.5508e+06	13.09	3.89259e+06	4.08355e+06	22.27	2.41	1.27	0.00459585	2.34	0.0518937	1.5713	neg
Myricetin 3-galactoside	479.082	204.1	2.109	C21H20O13		7.77655e+07	7.91031e+07	4.32	2.10663e+07	2.13245e+07	8.75	3.69	1.88	2.13636e-05	4.67	0.00271186	1.65793	neg
Isomangiferin	483.14	224.8	10.063	C19H18O11	C16979	3.9569e+07	4.28245e+07	15.11	4.10753e+08	4.13874e+08	4.54	0.1	-3.38	1.62623e-05	4.79	0.00256409	1.65881	neg
Anhydroglycinol	507.113	123.6	8.01483	C15H10O4	C10200	1.28748e+07	1.29091e+07	3.4	7.6683e+07	7.40005e+07	7.39	0.17	-2.57	2.71093e-06	5.57	0.00108	1.6619	neg
Tiliacorine	575.307	303.6	9.02	C36H36N2O5	C09667	1.88618e+06	1.88759e+06	0.72	208008	227537	67.63	9.07	3.18	0.0443202	1.35	0.21819	1.52615	neg
Quercetin 3-rhamnoside-7-glucoside	609.143	208	5.256	C27H30O16	C19796	5.93946e+07	7.17774e+07	37.88	1.3084e+08	1.33022e+08	7.15	0.45	-1.14	0.0313885	1.5	0.177632	1.41791	neg
3-O-p-Coumaroylquinic acid	675.199	151.5	9.554	C16H18O8	C12208	9.63707e+07	9.28006e+07	13.78	3.94159e+07	4.06207e+07	21.21	2.44	1.29	0.00376852	2.42	0.0466177	1.57951	neg
(20R)-Ginsenoside Rh2	683.433	394	6.97037	C36H62O8	C22128	1.8564e+07	1.50674e+07	46.73	1.64931e+08	1.65147e+08	3.34	0.11	-3.15	0.0121863	1.91	0.0965892	1.62258	neg
