# Supplementary material for: Process Optimization and Quality Characterization of Indocalamus latifolius Leaf–White Tea
Source: Foods. 2026 May 11;15(10):1676. doi: 10.3390/foods15101676 (PMC13205205; doi:10.3390/foods15101676)
Supplement: Supplementary file 1 [file foods-15-01676-s001.zip › foods-4230532-supplementary/Table S2 Information on 68 differential volatile metabolites.xlsx]

## Sheet: Sheet 1
Accession	D_Mean	D_Median	D_RSD	A_Mean	A_Median	A_RSD	FC	log2FC	P.value	-log10(P.value)	FDR	VIP	Regulation
1,3-trans,5-cis-Octatriene	68.82	68.07	6.67	0.22	0.22	0	312.19	8.29	4.44263e-05	4.35	0.00105988	1.57225	Up
1,2,4,5-tetramethylbenzene	64.96	68.8	12.35	0.22	0.22	0	294.66	8.2	0.000170381	3.77	0.00299512	1.57185	Up
dimethyl disulfide	49.8	55.14	38.28	0.22	0.22	0	225.91	7.82	0.00221041	2.66	0.0238153	1.56559	Up
3,8-dimethyldecane	39.64	39.1	22.77	0.22	0.22	0	179.84	7.49	0.000656806	3.18	0.00843743	1.57041	Up
acetol	39.53	40.23	3.81	0.22	0.22	0	179.33	7.49	1.83517e-05	4.74	0.000875638	1.57226	Up
n-butyl acrylate	9.95	11.01	46.74	0.22	0.22	0	45.14	5.5	0.00732065	2.14	0.0582166	1.54902	Up
indole	45.23	44.2	8.1	11.57	11.72	2.85	3.91	1.97	1.00003e-05	5	0.000668017	1.56803	Up
p-anisidine	30.67	33.39	23.08	10.32	10.27	2.75	2.97	1.57	0.0166358	1.78	0.101077	1.5185	Up
2,4-di-tert-butylphenol	321.42	301.6	12.81	136.06	122.76	20.51	2.36	1.24	0.00293106	2.53	0.0305929	1.4992	Up
dimethyl phthalate	123.32	122.59	5.02	54.92	56.35	13.24	2.25	1.17	0.000621368	3.21	0.00830147	1.54059	Up
undecane, 3-methyl-	1479.71	1448.24	23.16	698.4	808.14	30.2	2.12	1.08	0.0319249	1.5	0.164045	1.33688	Up
4-(1,1-dimethylpropyl)phenol	82.2	84.19	7.04	45.98	46.8	6.42	1.79	0.84	0.000485396	3.31	0.00677195	1.54426	Up
cumic alcohol	10.67	10.59	3.88	6.32	6.33	7.84	1.69	0.76	0.000486607	3.31	0.00677195	1.54619	Up
decanoic acid	36.31	36.54	2.72	21.8	22.06	16.42	1.67	0.74	0.00606511	2.22	0.0508716	1.47417	Up
5-ethyldecane	271.35	262.91	22.67	174.7	172.57	7.02	1.55	0.64	0.0357101	1.45	0.172858	1.32542	Up
2-acetylpyrrole	262.85	253.69	13.3	173.1	166.15	9.91	1.52	0.6	0.0114972	1.94	0.0800016	1.43561	Up
2-ethylfuran	1051.82	1020.26	10.43	691.39	647.49	11.62	1.52	0.61	0.00880607	2.06	0.0639397	1.45381	Up
toluene	208.26	195.73	13.1	147.87	148.37	10.43	1.41	0.49	0.0231696	1.64	0.131163	1.37505	Up
4-Hydroxy-2,2,6-trimethylcyclohexan-1-one (isomer 1)	9.37	9.19	4.61	7.06	7.43	14.55	1.33	0.41	0.0335085	1.47	0.169573	1.33111	Up
cadalene	37.28	37.61	4.13	29.04	29.4	12.29	1.28	0.36	0.0285771	1.54	0.153948	1.35101	Up
jasmine lactone	82.22	81.71	4.35	64.04	64.93	6.88	1.28	0.36	0.0060924	2.22	0.0508716	1.47159	Up
pyrrole-2-carboxaldehyde	120.45	117.7	8.62	93.8	94.7	10.29	1.28	0.36	0.0317555	1.5	0.164045	1.33997	Up
beta-ionone	1878.4	1824.46	6.18	1533.77	1537.62	6.96	1.22	0.29	0.0191791	1.72	0.110445	1.38643	Up
jasmone	398.04	403.56	3.52	327.8	321.67	9.14	1.21	0.28	0.0248213	1.61	0.138172	1.36773	Up
theaspirane	107.7	105.14	4.43	92.41	90.58	7.41	1.17	0.22	0.0350891	1.45	0.172349	1.32931	Up
alloocimene, (4e,6e)-	825.01	822.6	2.57	744.79	742.54	1.63	1.11	0.15	0.00433123	2.36	0.0401842	1.48483	Up
alpha-thujene	55.3	55.73	5.93	63.16	63.73	3.82	0.88	-0.19	0.031166	1.51	0.164045	1.33829	Down
cis-isogeraniol	701.83	707.29	3.12	816.32	789.8	7.74	0.86	-0.22	0.0345042	1.46	0.172006	1.32219	Down
ethyl caprylate	1544.75	1559.23	1.73	1955.75	1953.27	10.13	0.79	-0.34	0.0174215	1.76	0.102084	1.39804	Down
ethyl acetate	655.44	685.16	9.2	841.9	807.1	8.87	0.78	-0.36	0.0277025	1.56	0.151683	1.34997	Down
p-(1-Propenyl)-toluene	524.37	527.26	3.34	695.81	707.11	10.8	0.75	-0.41	0.0135277	1.87	0.0903648	1.41918	Down
butyraldehyde	59.22	57.7	10.78	81.31	79.78	9.17	0.73	-0.46	0.016947	1.77	0.101077	1.40364	Down
undecan-3-one	25.27	24.95	3.53	34.6	34.06	11.09	0.73	-0.45	0.0096139	2.02	0.0683201	1.44283	Down
2,6-dihydroxyacetophenone	50.76	49.85	4.96	71.21	70.92	6.57	0.71	-0.49	0.00202679	2.69	0.0225649	1.51261	Down
betazole [inn]	36.47	35.52	8.71	52.12	52.58	9.26	0.7	-0.52	0.00821247	2.09	0.0623401	1.45638	Down
2,6,6-trimethyl-2-vinyltetrahydropyran	37.04	36.83	8.11	54.03	52.76	8.66	0.69	-0.54	0.00514436	2.29	0.0452162	1.48294	Down
hexaldehyde	2172.98	2158.59	9.74	3183.18	2967.31	12.73	0.68	-0.55	0.01384	1.86	0.0906387	1.41478	Down
(R,S)-5-Ethyl-6-methyl-3E-hepten-2-one	1540.23	1517.18	3.26	2383.35	2364.55	8.54	0.65	-0.63	0.00116973	2.93	0.0139532	1.52684	Down
(3z)-3,7-dimethyl-3,6-octadien-1-ol	212.46	224.18	12.9	337.3	332.03	10.2	0.63	-0.67	0.00871332	2.06	0.0639397	1.44935	Down
2-aminobenzaldehyde	39.06	39	4.97	61.62	66.59	16.33	0.63	-0.66	0.0124931	1.9	0.0851571	1.42762	Down
trans-2-hexenal	3455.2	3363.48	9.8	5493.41	5543.53	9.71	0.63	-0.67	0.00430043	2.37	0.0401842	1.48595	Down
ethyl caproate	4200.33	4308.61	5.59	6756.33	6295.41	19.86	0.62	-0.69	0.0160206	1.8	0.101077	1.40356	Down
alpha-terpineol	2017.26	1981.65	4.06	3315.3	3259.18	13.55	0.61	-0.72	0.00376398	2.42	0.038096	1.49104	Down
acetone	7796.61	7757.38	7.46	13102.2	12105.8	28.35	0.6	-0.75	0.0399838	1.4	0.19078	1.31278	Down
3,7-dimethyl-1,6-octadien-3-yl formate	24719	24610.2	5.42	44499.8	44259.4	18.62	0.56	-0.85	0.00691436	2.16	0.0563268	1.46258	Down
ethyl nonanoate	769.11	775.06	1.7	1420.31	1451.61	13.93	0.54	-0.88	0.0168044	1.77	0.101077	1.51618	Down
myrcene	26022.5	29026.8	37.25	52417.2	51958	10.71	0.5	-1.01	0.041253	1.38	0.194063	1.30217	Down
2,4-heptadienal	230.79	236.99	8.65	483.99	489.09	5.43	0.48	-1.07	0.000245496	3.61	0.00390455	1.55172	Down
2-hexen-1-ol, (2z)-	323.59	327.11	5.47	742.46	759.39	4.75	0.44	-1.2	3.96474e-05	4.4	0.00105988	1.56333	Down
2,3-dimethylpyrazine	126.46	131.14	21.02	299.87	285.48	30.14	0.42	-1.25	0.0168269	1.77	0.101077	1.40017	Down
2-isooctanone	150.31	150.28	9.32	368.01	390.53	23.79	0.41	-1.29	0.00491405	2.31	0.0443593	1.47743	Down
2-ethylpyridine	62.96	62.66	1.03	178.52	180.41	4.19	0.35	-1.5	2.01832e-06	5.7	0.000668017	1.57071	Down
octylaldehyde	112.46	65.11	81.92	324.96	332.82	14.51	0.35	-1.53	0.0480531	1.32	0.222913	1.28127	Down
ethyl palmitate	62.18	60.73	7.08	181.47	183.84	33.89	0.34	-1.55	0.00806907	2.09	0.0623401	1.45464	Down
5-ethyl-2-furaldehyde	34.2	34.67	4.22	107.11	106.91	7.62	0.32	-1.65	2.26112e-05	4.65	0.000944016	1.56581	Down
methyl ethyl ketone	405.28	419.79	6.91	1322.39	1299.81	3.22	0.31	-1.71	1.21097e-05	4.92	0.000674104	1.56747	Down
3,5-octadien-2-one, (3e,5e)-	964.35	961.16	2.52	3263.01	3286.31	6.83	0.3	-1.76	8.66851e-06	5.06	0.000668017	1.56841	Down
methylheptenone	3755.19	3870.45	5.48	12550.3	12745.3	4.61	0.3	-1.74	8.69188e-06	5.06	0.000668017	1.56797	Down
ethyl salicylate	26.49	27.08	6.01	105.95	106.87	10.62	0.25	-2	4.15187e-05	4.38	0.00105988	1.56369	Down
sulcatol	94.9	94.29	6.91	720.84	718.27	8.67	0.13	-2.93	5.90631e-06	5.23	0.000668017	1.56888	Down
hexahydrofarnesylacetone	0.22	0.22	0	25.25	25.21	25.78	0.01	-6.84	0.00104345	2.98	0.0129079	1.56883	Down
n-amyl acetate	0.22	0.22	0	33.04	32.83	6.77	0.01	-7.23	6.05457e-05	4.22	0.00134815	1.57205	Down
2-ethyl-3-methylbutyraldehyde	0.22	0.22	0	208.88	207.23	7.67	0	-9.89	4.14498e-05	4.38	0.00105988	1.57215	Down
2-methylfuran	0.22	0.22	0	64.88	64.73	11.72	0	-8.2	0.000142744	3.85	0.00264869	1.57179	Down
2-methylpyrazine	0.22	0.22	0	293.57	282.31	6.87	0	-10.38	2.92653e-05	4.53	0.00104391	1.57215	Down
2-pentanol	0.22	0.22	0	69.61	71.06	9.48	0	-8.3	9.39622e-05	4.03	0.00196146	1.57201	Down
3-methyl-2-(3-methylbut-2-enyl)-furan	0.22	0.22	0	52.02	52.51	13.66	0	-7.88	0.000214574	3.67	0.00358339	1.57157	Down
methyl 3-hexenoate, (3e)-	0.22	0.22	0	122.17	120.22	11.5	0	-9.11	0.000109097	3.96	0.00214344	1.57189	Down
